# Supplementary material for: Antagonistic Interactions between Benzo[a]pyrene and Fullerene (C60) in Toxicological Response of Marine Mussels
Source: Nanomaterials (Basel). 2019 Jul 8;9(7):987. doi: 10.3390/nano9070987 (PMC6669530; doi:10.3390/nano9070987)
Supplement: Supplementary file 1 [file nanomaterials-09-00987-s001.zip]

Archive with 5 entries (4 files):
- nanomaterials-513790/
- nanomaterials-513790/.DS_Store
- nanomaterials-513790/R_Script_S1.pdf
- nanomaterials-513790/Spreadsheet_S1.xlsx
- nanomaterials-513790/Supplementary-materials.pdf
